# Supplementary material for: Investigating the causal association between gut microbiota and type 2 diabetes: a meta-analysis and Mendelian randomization
Source: Front Public Health. 2024 Jun 19;12:1342313. doi: 10.3389/fpubh.2024.1342313 (PMC11220316; doi:10.3389/fpubh.2024.1342313)
Supplement: Supplementary file 2 [file Table_2.XLSX]

## Sheet: Sheet1
genus Haemophilus	genus Actinomyces	family Pasteurellaceae	order Pasteurellales	class Melainabacteria	genus Lachnoclostridium
-0.0677384	-0.0194765	-0.0717634	-0.0717634	-0.00368602	-0.00232018
0.128249	0.013271	0.122352	0.122352	0.00909834	-0.00893589
0.127599	0.00772827	0.122729	0.122729	0.00916289	-0.00802091
-0.108393	0.0137015	-0.103467	-0.103467	-0.0196073	-0.0371355
0.0723095	0.00779947	0.0648891	0.0648891	-0.0150158	0.000778929
-0.0736375	-0.0407814	-0.0655646	-0.0655646	-0.00779471	-0.011103
0.0261902	0.094316	0.0225359	0.0225359	-0.0280062	0.0181635
0.0420384	0.126596	0.0470846	0.0470846	0.0205958	0.004686
-0.0108495	0.0749687	-0.0161613	0.0151414	-0.00988245	0.00110846
-0.0157783	0.0985224	-0.0119515	-0.0119515	0.0180492	-0.0110959
-0.0192744	-0.0969809	-0.0171532	-0.0171532	0.00887587	-0.0304734
0.0607135	-0.00265488	0.0684647	0.0684647	0.0135106	0.00892837
-0.0759264	0.00121253	-0.0781862	-0.0781862	-0.0265298	0.0051343
0.13254	0.0394411	0.13988	0.13988	-0.041081	0.0194144
0.00717511	0.0141195	0.00887615	0.00887615	0.0989487	0.00053774
0.0544735	-0.00844631	0.0513568	0.0513568	0.123968	-0.0568541
0.00517921	-0.0475171	-0.0045022	-0.0045022	-0.0896103	0.00185245
-0.00119914	-0.013876	0.00452174	0.00452174	0.214848	-0.00708439
0.01988	0.0226095	0.0211086	0.0211086	0.0896187	0.00934229
0.0081962	0.0159699	0.00484332	0.00484332	0.166216	0.00594855
0.0295397	0.0160869	0.0287197	0.0287197	-0.103539	0.0189683
0.00659768	0.0161469	0.0121621	0.0121621	-0.0142863	-0.018649
0.0159026	0.00847766	0.0157262	0.0157262	-0.0152468	-0.0468097
0.0279743	-0.0265507	0.0119691	0.0119691	0.0294129	-0.0864066
-0.000267044	-0.0233209	-0.0120904	-0.0120904	-0.0411169	0.0511752
-0.0332544	0.0336918	-0.0462078	-0.0462078	-0.00800654	0.0864203
