# Supplementary material for: Investigating the causal association between gut microbiota and type 2 diabetes: a meta-analysis and Mendelian randomization
Source: Front Public Health. 2024 Jun 19;12:1342313. doi: 10.3389/fpubh.2024.1342313 (PMC11220316; doi:10.3389/fpubh.2024.1342313)
Supplement: Supplementary file 3 [file Table_3.XLSX]

## Sheet: Sheet1
beta	se
5.28104e-05	0.000194527
0.000429293	0.00032949
0.000427577	0.000330353
0.000487641	0.000369475
7.23039e-05	0.000192673
0.000115367	0.000201175
-0.000101895	0.000247767
-0.000304033	0.000311005
-0.000214703	0.000198757
-0.00028858	0.000253721
0.000288345	0.000265452
-0.000471053	0.000358211
0.000124082	0.000229886
0.000445277	0.000356974
-0.000138364	0.000193897
7.54329e-05	0.000415963
-0.000215659	0.000291051
-6.15971e-05	0.000194928
3.00084e-05	0.000196214
-0.000170833	0.000194702
-0.000373949	0.00037182
0.000278393	0.000312261
0.000117446	0.000193451
-9.9144e-05	0.000355779
-8.40418e-05	0.000194231
-0.000209896	0.000315539
