# Supplementary material for: Investigating the causal association between gut microbiota and type 2 diabetes: a meta-analysis and Mendelian randomization
Source: Front Public Health. 2024 Jun 19;12:1342313. doi: 10.3389/fpubh.2024.1342313 (PMC11220316; doi:10.3389/fpubh.2024.1342313)
Supplement: Supplementary file 4 [file Table_4.XLSX]

## Sheet: Sheet1
SNP
rs10840326
rs35509
rs35510
rs56310940
rs9328464
rs9574096
rs10787984
rs34583783
rs35011108
rs4073240
rs4146653
rs7915461
rs62568866
rs72756943
rs10738747
rs113884518
rs1221147
rs16851659
rs367480
rs4129395
rs73074665
rs9864379
rs12566975
rs3821998
rs615997
rs62285313
