# Supplementary material for: Investigating the causal association between gut microbiota and type 2 diabetes: a meta-analysis and Mendelian randomization
Source: Front Public Health. 2024 Jun 19;12:1342313. doi: 10.3389/fpubh.2024.1342313 (PMC11220316; doi:10.3389/fpubh.2024.1342313)
Supplement: Supplementary file 7 [file Table_7.XLSX]

## Sheet: Sheet3
RCT主题词和自由词
randomized controlled trial				embase格式			自由词1':ab,ti OR '自由词2'				粘贴为数值，使用ph函数
randomized														使用&连接
placebo						自由词1	'	'	:	ab,ti		OR		'自由词1':ab,ti OR
RCT						自由词2	'	'	:	ab,ti		OR		'自由词2':ab,ti OR
				cochron 图书馆格式			(自由词1):ab,ti，kw OR（自由词2）
												使用&连接
						自由词1	(	):ab,ti，kw		OR		(自由词1):ab,ti，kw OR
						自由词2	(	):ab,ti，kw		OR		(自由词2):ab,ti，kw OR

## Sheet: 文献质量评价
编号	作者	是否入选	不入选原因	随机分配方法	分配方案隐蔽	盲法	结果数据的完整性	选择性报告研究结果	其他偏倚来源样本量小基线均衡
1	M. AkbariRad		糖尿病前期	是	不清楚	非盲	是FBS Hba1	无	无
2	C. Chaiyasut,	是		是	不清楚	不清楚	是FBS Hba1	无	无
3	B. Eliuz Tipici	是		是	不清楚	非盲	是FBS Hba1	无	无
4	S. Firouzi	是		是	不清楚	非盲	是FBS Hba1	无	无
5	A. Horvath,	是		是	是	非盲	是FBS Hba1	无	无
6	A. Kanazawa	是		是	不清楚	不清楚	是FBS Hba1	无	无
7	N. Kassaian	否	糖尿病前期
8	L. Khalili	是		是	是	不清楚	是FBS Hba1	无	无
9	A. Kushugulova	否	系统评价
10	F. Liu	否	研究对象不吻合
11	P. J. McMurdie	否	无原始数据	是	不清楚	不清楚	是 Hba1	无	无
12	M. Mirjalili,	否	糖尿病前期
13	C. M. Mitchell,	否	糖尿病前期
14	T. Palacios	否	无原始数据	是	是	不清楚
15	C. Pedersen	是		是	不清楚	非盲	是 Hba1	无	无
16	E. Razmpoosh	是		是	不清楚	不清楚	是FBS Hba1	无	无
17	N. Rustanti	是		是	是	非盲	是FBS Hba1	无	无
18	P. Toejing,	是		是	不清楚	非盲	是FBS Hba1	无	无
19	F. Zeinali,	否	无原始数据

## Sheet: 提取数据
		益生菌组								安慰剂组								对照组措施	备注
序号	作者	样本量	性别男/女	年龄		空腹血糖		糖化血红蛋白		样本量	性别男/女	年龄		空腹血糖		糖化血红蛋白
						治疗前	治疗后	治疗前	治疗后					治疗前	治疗后	治疗前	治疗后
2	C. Chaiyasut,	20	3|17	63.90 ± 1.44		148.25 ± 10.74	141.65 ± 8.84	7.44 ± 0.49	7.34 ± 0.55	20	3|17	61.05 ± 1.83		142.40 ± 9.86	153.65 ± 9.69	6.85 ± 0.37	7.61 ± 0.47	玉米淀粉	12w
3	B. Eliuz Tipici	19	女	45		113.0 (92.0–210.0）	104.0 (87.0–188）	6.4 (5.4–10.1)	6.4 (5.3–9.3)	19	女	48		134.5 (92.0–282）	118.5 (88.0–268	6.6 (5.4–13.3)	6.5 (5.5–12.1)	玉米油	8w
4	S. Firouzi	48		52.9 ± 9.2		131.4 ± 19，8	129.6 ± 21.6	7.46 ± 1.2	7.32 ± 1.4	53		54.2 ± 8.3		142.2 ± 39.6	147.6 ± 41.4	7.29 ± 1.6	7.31 ± 1.7	注意单位	12w 有失访
5	A. Horvath,	12	11|1	61 (56; 65)		177 (147; 207)	188 (142; 235)	6.9	7.2	14	8|6	59 (54; 63		174 (148; 200)	163 (134; 191)	6.6	6.9	注意单位
6	A. Kanazawa	44	31/13	61.1 ± 11.0		140.5 ± 33.6	146.7 ± 41.1	7.4 ± 0.7	7.6 ± 1.0	42	34/8	55.9 ± 10.7		131.7 ± 21.5	135.2 ± 29.9	7.3 ± 0.8	7.4 ± 0.8		试验期间可以更换患者的糖尿病药物
8	L. Khalili	20	7|13	43.95 (8.14)		164.20 (46.91)	135.84 (43.01)	7.30 (0.65)	6.84 (0.99)	20	7|13	45.00 (5.37)		149.40 (36.86)	150.59 (36.72)	6.83 (0.95)	7.13 (0.99)	麦芽糊精的胶囊	8w
15	C. Pedersen	14		56·7		6·1mmol/L	6·8	6·8	7·0	15		58·1		6·2	6·5	6·4	6·6	麦芽糊精的胶囊	12w使用的益生元计量较低
16	E. Razmpoosh	36				-19.61 ± 29.1		-0.76 ± 1.3	P = 0.13	36				-4.19±24.2		-0.15 ± 1.3		常规酸奶	12w
17	N. Rustanti	10		44.11+-3.31		175.80 ± 63.55	164.50 ± 70.04	9.14 ± 2.29	8.04 ± 2.01	8		43.44+-4.44		170.75 ± 85.62	180.25 ± 73.43	9.28 ± 2.70	8.80 ± 2.58		11w
18	P. Toejing,	18	6}12	63.50 ± 5.94		129.18 ± 34.52	109.35 ± 15.56	7.05 ± 1.85	6.46 ± 1.49	18	2|16	63.50 ± 5.94		139.29 ± 49.77	139.29 ± 49.77	6.64 ± 1.44	6.73 ± 1.29	玉米淀粉	12w

## Sheet: Sheet1
		益生菌组								安慰剂组								对照组措施	备注
序号	作者	样本量	性别男/女	年龄		空腹血糖		糖化血红蛋白		样本量	性别男/女	年龄		空腹血糖		糖化血红蛋白
						治疗前	治疗后	治疗前	治疗后					治疗前	治疗后	治疗前	治疗后
2	C. Chaiyasut,	20	3|17	63.90 ± 1.44		148.25 ± 10.74	141.65 ± 8.84	7.44 ± 0.49	7.34 ± 0.55	20	3|17	61.05 ± 1.83		142.40 ± 9.86	153.65 ± 9.69	6.85 ± 0.37	7.61 ± 0.47	玉米淀粉	12w
4	S. Firouzi	48		52.9 ± 9.2		131.4 ± 19，8	129.6 ± 21.6	7.46 ± 1.2	7.32 ± 1.4	53		54.2 ± 8.3		142.2 ± 39.6	147.6 ± 41.4	7.29 ± 1.6	7.31 ± 1.7	注意单位	12w 有失访
6	A. Kanazawa	44	31/13	61.1 ± 11.0		140.5 ± 33.6	146.7 ± 41.1	7.4 ± 0.7	7.6 ± 1.0	42	34/8	55.9 ± 10.7		131.7 ± 21.5	135.2 ± 29.9	7.3 ± 0.8	7.4 ± 0.8		试验期间可以更换患者的糖尿病药物
17	N. Rustanti	10		44.11+-3.31		175.80 ± 63.55	164.50 ± 70.04	9.14 ± 2.29	8.04 ± 2.01	8		43.44+-4.44		170.75 ± 85.62	180.25 ± 73.43	9.28 ± 2.70	8.80 ± 2.58		11w
18	P. Toejing,	18	6}12	63.50 ± 5.94		129.18 ± 34.52	109.35 ± 15.56	7.05 ± 1.85	6.46 ± 1.49	18	2|16	63.50 ± 5.94		139.29 ± 49.77	139.29 ± 49.77	6.64 ± 1.44	6.73 ± 1.29	玉米淀粉	12w
8	L. Khalili	20	7|13	43.95 (8.14)		164.20 (46.91)	135.84 (43.01)	7.30 (0.65)	6.84 (0.99)	20	7|13	45.00 (5.37)		149.40 (36.86)	150.59 (36.72)	6.83 (0.95)	7.13 (0.99)	麦芽糊精的胶囊	8w

## Sheet: Sheet2
	Fasting blood glucose
	作者	时间	tbmean	tbsd	tfmean	tfsd	nt	cbmean	cbsd	cfmean	cfsd	nc
	C. Chaiyasut,	2023	148.25	10.74	141.65	8.84	20	142.4	9.86	153.65	9.69	20
	S. Firouzi	2016	131.4	19.8	129.6	21.6	48	142.2	39.6	147.6	41.4	53
	A. Kanazawa	2021	140.5	33.6	146.7	41.1	44	131.7	21.5	135.2	29.9	42
	N. Rustanti	2022	175.8	63.55	164.5	70.04	10	170.75	85.62	180.25	73.43	8
	P. Toejing,	2021	129.18	34.52	109.35	15.56	18	139.29	49.77	139.29	49.77	18
	L. Khalili	2019	164.2	46.91	135.84	43.01	20	149.4	36.86	150.59	36.72	20
	Glycosylated hemoglobin
	作者	时间	tbmean	tbsd	tfmean	tfsd	nt	cbmean	cbsd	cfmean	cfsd	nc
	C. Chaiyasut,	2023	7.44	0.49	7.34	0.55	20	6.85	0.37	7.61	0.47	20
	S. Firouzi	2016	7.46	1.2	7.32	1.4	48	7.29	1.6	7.31	1.7	53
	A. Kanazawa	2021	7.4	0.7	7.6	1	44	7.3	0.8	7.4	0.8	42
	N. Rustanti	2022	9.14	2.29	8.04	2.01	10	9.28	2.7	8.8	2.58	8
	P. Toejing,	2021	7.05	1.85	6.46	1.49	18	6.64	1.44	6.73	1.29	18
	L. Khalili	2019	7.3	0.65	6.84	0.99	20	6.83	0.95	7.13	0.99	20

## Sheet: Sheet4
	作者	时间	tbmean	tbsd	tfmean	tfsd	nt	cbmean	cbsd	cfmean	cfsd	nc
	C. Chaiyasut,	2023	148.25	10.74	141.65	8.84	20	142.4	9.86	153.65	9.69	20
	S. Firouzi	2016	131.4	19.8	129.6	21.6	48	142.2	39.6	147.6	41.4	53
	N. Rustanti	2022	175.8	63.55	164.5	70.04	10	170.75	85.62	180.25	73.43	8
	P. Toejing,	2021	129.18	34.52	109.35	15.56	18	139.29	49.77	139.29	49.77	18
	L. Khalili	2019	164.2	46.91	135.84	43.01	20	149.4	36.86	150.59	36.72	20
